# Supplementary material for: CVD Growth of Hematite Thin Films for Photoelectrochemical Water Splitting: Effect of Precursor-Substrate Distance on Their Final Properties
Source: Molecules. 2023 Feb 18;28(4):1954. doi: 10.3390/molecules28041954 (PMC9967862; doi:10.3390/molecules28041954)
Supplement: Supplementary file 1 [file molecules-28-01954-s001.zip]

Archive with 1 entries (1 files):
- molecules-2200108-supplementary.pdf
